# Supplementary material for: Evaluating somatic tumor mutation detection without matched normal samples
Source: Hum Genomics. 2017 Sep 4;11:22. doi: 10.1186/s40246-017-0118-2 (PMC5584341; doi:10.1186/s40246-017-0118-2)
Supplement: Supplementary file 1 — Sample counts by the site of tumor origin. (XLSX 35 kb) [file 40246_2017_118_MOESM1_ESM.xlsx]

## Sheet: Sheet1
Site of tumor origin	Sample number
Lung	602
Large Bowel	460
Breast	427
Kidney	242
Ovary	235
Skin	209
Endometrium	200
Pancreas	160
Uterus	148
HEME-CLL	94
Brain	79
Rectum-Anus	72
Stomach	55
Prostate	52
Cervix	49
Soft Tissue	45
Esophagus	44
HEME-AML	36
Oral Cavity	30
Liver	30
Larynx	24
Thyroid	12
Peritoneum	9
Small Intestine	7
Salivary Gland	7
Bladder	6
Tongue	5
Renal Pelvis	5
Retroperitoneum	3
Pleura	3
Pharynx	3
Mesenteric	3
Mandible	3
Spleen	2
Nose	2
Maxilla	2
Lymph Nodes	2
Gallbladder	2
Bone	2
Vulva	1
Vagina	1
Tonsils	1
Thoracic	1
Testes	1
Penis-Scrotum	1
Gynecologic	1
Ampulla Of Vater	1
Adrenal	1
