# Supplementary material for: Evaluating somatic tumor mutation detection without matched normal samples
Source: Hum Genomics. 2017 Sep 4;11:22. doi: 10.1186/s40246-017-0118-2 (PMC5584341; doi:10.1186/s40246-017-0118-2)
Supplement: Supplementary file 2 — List of 1321 targeted genes. (XLS 83 kb) [file 40246_2017_118_MOESM2_ESM.xls]

## Sheet: Sheet1
ABCA1
ABCA3
ABCB1
ABCC2
ABCC3
ABCC4
ABL1
ABL2
ACAP1
ACVR1B
ACVR2A
ADA
ADAM17
ADAM29
ADAM33
ADAMTS18
ADAMTS20
ADAMTSL3
ADCY1
ADCY9
ADH7
ADHFE1
ADORA2A
ADORA2B
ADRA1A
ADRB3
AFF4
AKAP6
AKAP9
AKT1
AKT1S1
AKT2
AKT3
ALK
ALOX12B
ALOX15
ALPK2
ALPK3
ALS2
ANAPC5
ANKRD32
ANO1
APAF1
APBB1IP
APC
APC2
APEX1
APOB
AR
ARAF
ARAP3
AREG
ARFRP1
ARHGAP26
ARHGAP29
ARHGAP6
ARHGEF11
ARHGEF12
ARID1A
ARID3A
ARNT
ARRB1
ASXL1
ATG10
ATG12
ATG16L1
ATG16L2
ATG2B
ATG4D
ATG5
ATG9B
ATM
ATOH1
ATP8B1
ATR
ATRX
AURKA
AURKB
AURKC
AXIN1
AXIN2
AXL
AZI2
BAD
BAI1
BAI2
BAI3
BAK1
BAP1
BARD1
BAT1
BAX
BAZ1A
BBC3
BCAT1
BCL10
BCL11A
BCL2
BCL2A1
BCL2L1
BCL2L11
BCL2L14
BCL2L15
BCL2L2
BCL3
BCL6
BCL9
BCL9L
BCORL1
BCR
BECN1
BID
BIK
BIRC2
BIRC3
BIRC5
BIRC6
BIRC7
BLM
BMF
BMI1
BMP2
BMP4
BMPR1A
BMPR1B
BMPR2
BMX
BNIP3
BOK
BPTF
BRAF
BRCA1
BRCA2
BRD2
BRD3
BRIP1
BTG2
BTK
BTRC
BUB1
C10orf137
C12orf63
C1orf144
C9orf96
CA12
CA9
CABLES1
CAD
CALCR
CALCRL
CARD11
CASC5
CASK
CASP2
CASP8
CASP9
CAV1
CBFA2T3
CBL
CBLB
CBLC
CBX4
CBX7
CBX8
CCBP2
CCDC63
CCDC82
CCKAR
CCKBR
CCL18
CCL2
CCL8
CCNA1
CCNA2
CCND1
CCND2
CCND3
CCNDBP1
CCNE1
CCNE2
CCR3
CCR5
CD14
CD22
CD248
CD33
CD34
CD4
CD44
CD79A
CD79B
CD8A
CDC25A
CDC25B
CDC25C
CDC42
CDC42BPA
CDC42BPB
CDC6
CDC7
CDC73
CDH1
CDH11
CDH2
CDH20
CDH5
CDK1
CDK12
CDK19
CDK2
CDK4
CDK5
CDK6
CDK7
CDK8
CDK9
CDKL2
CDKN1A
CDKN1B
CDKN1C
CDKN2A
CDKN2B
CDKN2C
CDKN2D
CDKN3
CDS1
CEBPA
CELSR1
CELSR2
CENPF
CEP110
CES3
CHD5
CHD8
CHEK1
CHEK2
CHIC2
CHKA
CHKB
CHRNA3
CHRNA5
CHRNB4
CHUK
CIC
CLSPN
CLTC
CLU
CMAS
CNTD2
CNTN1
COL11A1
COL14A1
COL1A1
COL7A1
CREBBP
CRHR1
CRKL
CRLF2
CSDA
CSF1R
CSK
CSMD3
CSNK1G2
CTDP1
CTNNA1
CTNNB1
CTNND2
CTSH
CUBN
CX3CR1
CXCR4
CXorf30
CYB5D2
CYLD
CYP1B1
CYP2C19
CYP2C8
CYP2D6
CYP3A4
CYP3A5
DAB2
DAXX
DBF4
DBF4B
DBN1
DCC
DCLK3
DCLRE1C
DDB1
DDB2
DDIT3
DDR1
DDR2
DDX1
DDX10
DDX11
DGKA
DGKB
DGKG
DGKZ
DIP2C
DIS3
DKK1
DLC1
DLG1
DLL1
DLL3
DLL4
DNAH8
DNAJC24
DNMT1
DNMT3A
DNMT3B
DNTT
DOK1
DOT1L
DPYSL4
DTX1
DUSP1
DUSP10
DUSP14
DUSP2
DUSP4
DUSP5
DUSP6
DUSP9
DYRK2
E2F1
E2F3
E4F1
ECT2
EEF2K
EGF
EGFL6
EGFR
EGLN1
EIF2AK1
EIF4E
ELK1
ELK3
ELP2
ENPP2
EP300
EP400
EPHA1
EPHA10
EPHA2
EPHA3
EPHA4
EPHA5
EPHA6
EPHA7
EPHA8
EPHB1
EPHB2
EPHB3
EPHB4
EPHB6
EPO
ERBB2
ERBB3
ERBB4
ERC1
ERCC2
ERCC3
ERCC4
ERCC5
ERCC6
EREG
ERG
ERGIC3
ERN1
ERN2
ERRFI1
ESR1
ESR2
ETS1
ETS2
ETV1
ETV4
ETV5
ETV6
EVC2
EWSR1
EXOC2
EXOC4
EXT1
EXT2
EZH2
F2RL2
FADD
FAM123B
FAM46A
FANCA
FANCB
FANCC
FANCD2
FANCE
FANCF
FANCG
FANCL
FANCM
FAS
FASLG
FASN
FBXL6
FBXO10
FBXO32
FBXW7
FCGR3A
FEN1
FER
FES
FGF10
FGF19
FGF2
FGF3
FGF4
FGFR1
FGFR2
FGFR3
FGFR4
FH
FHIT
FIGF
FKTN
FLI1
FLNB
FLT1
FLT3
FLT4
FN1
FOS
FOSL1
FOXL2
FOXM1
FOXO1
FOXO3
FOXP3
FOXP4
FPR3
FRMD7
FSCB
FSCN1
FURIN
FUT4
FYN
FZD10
G3BP2
GAB1
GAB2
GAB3
GABARAPL1
GABPA
GADD45G
GATA1
GEN1
GLI1
GLI3
GLP1R
GLS
GNA11
GNAQ
GNAS
GOLIM4
GPC5
GPR124
GPR81
GPR84
GRB10
GRB2
GRIN2A
GRK5
GRM1
GRM3
GRM5
GRM6
GRM7
GRM8
GSK3A
GSK3B
GSPT1
GSTP1
GSTT1
GSX2
GTPBP4
GUCY1A2
GUCY2F
HAPLN1
HCCS
HCRTR2
HDAC1
HDAC2
HDAC4
HDAC9
HDLBP
HECW1
HECW2
HERC1
HERC3
HERC6
HES1
HES4
HES5
HES6
HES7
HEY1
HEY2
HEYL
HGF
HIF1A
HIP1
HIPK2
HLA-A
HMGA1
HMGA2
HNF1A
HOXA3
HOXA9
HOXD13
HRAS
HRK
HSD11B1
HSD17B2
HSF1
HSP90AA1
HSP90AB1
HSPA2
HUS1
ICK
ID1
IDH1
IDH2
IGF1
IGF1R
IGF2
IGF2R
IGFBP1
IGFBP2
IGFBP3
IGFBP4
IGFBP5
IGFBP6
IGFBP7
IGFBPL1
IKBIP
IKBKAP
IKBKB
IKBKE
IKBKG
IKZF1
IKZF3
IL12A
IL12B
IL1B
IL21R
ILF3
ILK
ING4
INHBA
INPP4A
INPP4B
INPP5A
INPPL1
INSR
INSRR
IQGAP1
IRAK2
IRAK3
IRAK4
IRF4
IRS1
IRS2
IRS4
ITCH
ITGA10
ITGA9
ITGAL
ITGAV
ITGB2
ITGB3
ITGB4
ITK
ITPA
ITPR1
ITPR2
ITPR3
ITSN2
JAG1
JAG2
JAK1
JAK2
JAK3
JUN
JUNB
KAT2B
KCNH8
KDM1A
KDM4C
KDM5A
KDM5C
KDM6A
KDR
KEAP1
KIAA0182
KIAA1409
KIF16B
KISS1
KIT
KLF6
KNTC1
KRAS
KSR1
KSR2
KTN1
LAMC1
LAMP1
LARGE
LATS1
LATS2
LCK
LCP1
LDHA
LDHB
LEF1
LGALS7
LGR5
LHCGR
LIG3
LIG4
LMO2
LPHN1
LPHN2
LPHN3
LRP1
LRP1B
LRP5
LRP6
LRRC10
LRRC7
LRRK2
LRRN3
LTA
LTBP1
LTBR
LTF
LTK
LYN
MACF1
MAG
MAGI1
MAGI2
MAGI3
MAMDC4
MAN1B1
MAP1LC3A
MAP1LC3B
MAP1LC3C
MAP2K1
MAP2K2
MAP2K4
MAP2K6
MAP2K7
MAP3K1
MAP3K11
MAP3K14
MAP3K2
MAP3K5
MAP3K6
MAP3K8
MAP3K9
MAP4K4
MAPK1
MAPK10
MAPK13
MAPK3
MAPK7
MAPK8
MAPK8IP2
MAPK8IP3
MAPK9
MAPKAP1
MAPT
MARK1
MARK4
MAS1
MAS1L
MAST4
MCHR2
MCL1
MCM3AP
MCPH1
MDC1
MDK
MDM2
MDM4
MECOM
MEF2C
MELK
MEN1
MERTK
MET
MEX3B
MGA
MGC42105
MGMT
MICAL1
MINK1
MITF
MKNK1
MKNK2
MKRN3
MLH1
MLH3
MLL
MLL2
MLL3
MLL4
MLLT6
MMP16
MMP2
MMP8
MMP9
MN1
MOS
MPL
MRE11A
MS4A1
MSH2
MSH3
MSH4
MSH6
MSN
MST1R
MTHFR
MTM1
MTMR3
MTOR
MUC1
MUC16
MUC4
MUTYH
MYB
MYBL1
MYBL2
MYC
MYCL1
MYCN
MYD88
MYEOV
MYH1
MYH11
MYH9
MYLK2
MYO1B
MYST4
N4BP2
NBN
NCAM1
NCDN
NCK1
NCK2
NCOA2
NCOA7
NEDD4L
NEIL3
NEK10
NEK11
NEK2
NEK7
NEK8
NEK9
NF1
NF2
NFATC3
NFKB1
NFKB2
NFKBIB
NFKBID
NFKBIE
NFKBIZ
NGFR
NIN
NIPBL
NKD2
NKX2-1
NLE1
NLK
NLRP1
NLRP3
NLRP5
NLRP8
NMUR2
NOS1
NOS2
NOTCH1
NOTCH2
NOTCH3
NOTCH4
NOV
NPM1
NPY2R
NPY5R
NQO1
NR0B1
NRARP
NRAS
NRBP1
NRG2
NRK
NRP2
NTRK1
NTRK2
NTRK3
NUAK1
NUAK2
NUMB
NUMBL
NUP153
NUP214
NUP98
OBSCN
ODZ1
OR8G1
ORAI1
ORAOV1
ORM1
P2RY10
P2RY8
PAG1
PAK1
PAK3
PAK4
PAK6
PAK7
PALB2
PARK2
PARP1
PARP14
PARP2
PARP4
PAX3
PAX5
PAX6
PAX7
PAXIP1
PCDHB2
PCGF2
PCM1
PCNA
PDCD4
PDGFA
PDGFB
PDGFRA
PDGFRB
PDGFRL
PDIA4
PDK1
PDK3
PDPK1
PDZRN4
PEA15
PER1
PERP
PES1
PFKFB1
PFKFB2
PFKFB3
PFKFB4
PGR
PHB
PHF14
PHF20
PHLPP1
PHLPP2
PHOX2B
PIAS1
PIK3C2A
PIK3C2B
PIK3C2G
PIK3C3
PIK3CA
PIK3CB
PIK3CD
PIK3CG
PIK3R1
PIK3R2
PIK3R3
PIM1
PIM2
PKHD1
PKM2
PKMYT1
PKN3
PLA2G4A
PLAG1
PLAGL1
PLAT
PLAU
PLCB1
PLCB4
PLCG1
PLCG2
PLCH1
PLD1
PLD2
PLXNB3
PMAIP1
PML
PMS2
POLE
POLL
POLM
POLN
POLQ
POU1F1
PPARA
PPARG
PPARGC1A
PPM1D
PPM1H
PPM1L
PPP1CC
PPP1R3A
PPP2R1A
PPP2R2B
PPP2R3A
PRDM16
PRDM5
PREX1
PREX2
PRKAA1
PRKAA2
PRKAB1
PRKAB2
PRKACA
PRKACB
PRKACG
PRKAG1
PRKAG2
PRKAG3
PRKAR1A
PRKCA
PRKCD
PRKCE
PRKCG
PRKCH
PRKCI
PRKCZ
PRKD1
PRKD2
PRKDC
PRRC2C
PSEN1
PSEN2
PTCH1
PTCH2
PTEN
PTGFR
PTGS2
PTK2
PTK2B
PTP4A3
PTPN1
PTPN11
PTPN12
PTPN13
PTPN14
PTPN21
PTPN22
PTPN3
PTPN5
PTPN6
PTPN9
PTPRC
PTPRD
PTPRF
PTPRG
PTPRJ
PTPRS
PTPRT
PTPRU
PXN
PYGO2
RAC1
RAD18
RAD21
RAD50
RAD51
RAD51C
RAD54B
RAF1
RALA
RALB
RALGAPA1
RAP1A
RAP1GDS1
RAPGEF2
RAPH1
RARA
RASA1
RASA2
RASA3
RASGRF1
RASGRF2
RASGRP1
RASSF1
RB1
RB1CC1
RBBP4
RBL1
RBL2
RBP2
RBPJ
RECQL4
REG4
REL
RELA
RELB
RET
REV1
REV3L
RFC1
RFC4
RFC5
RFX2
RGL1
RGL2
RHEB
RHOBTB2
RICTOR
RIF1
RING1
RIPK1
RIPK4
RNF123
RNF213
ROBO1
ROBO2
ROCK1
ROCK2
ROR1
ROR2
ROS1
RPL10
RPL36A
RPS6
RPS6KA1
RPS6KA2
RPS6KA3
RPS6KA4
RPS6KA5
RPS6KA6
RPS6KB1
RPS6KB2
RPTOR
RRAS2
RRM2B
RUNX1
RUNX1T1
RYK
SDHB
SDHC
SDHD
SENP6
SERPINB5
SESN2
SETD2
SFN
SFRP1
SFRP2
SGK1
SGK2
SGK3
SGK494
SH3GLB1
SHC1
SIK1
SIRT1
SIRT6
SIX4
SKP2
SLC17A5
SLC19A1
SLC22A2
SLC2A1
SLC2A3
SLC2A4
SLC4A4
SLC6A18
SLC6A2
SLCO1B3
SMAD2
SMAD3
SMAD4
SMAD7
SMARCA4
SMARCB1
SMC6
SMG1
SMO
SMYD2
SNAI1
SNAI2
SNAI3
SNX13
SOCS1
SOD2
SORL1
SOS1
SOS2
SOX10
SOX11
SOX2
SPEG
SPEN
SPO11
SPOP
SPRED1
SPRY1
SPRY2
SPTAN1
SRC
SRF
SRPK2
SRSF6
STAT1
STAT3
STAT4
STAT5A
STAT5B
STIL
STIM1
STK11
STK19
STK32B
STK32C
STK33
STK36
STMN1
STMN3
STON2
STYK1
SUFU
SULT1A1
SUZ12
SYK
SYNE1
SYNE2
TAB3
TACR3
TAF15
TAF1L
TAL1
TANK
TBCK
TBK1
TBKBP1
TBX22
TCF12
TCF3
TCF4
TCF7L2
TDG
TEC
TECTA
TEK
TERT
TET2
TEX14
TFDP1
TFE3
TFEB
TGFB1
TGFB2
TGFB3
TGFBR1
TGFBR2
THBS1
THEM4
THRAP3
TIAM1
TICAM1
TICAM2
TK1
TLE4
TLN1
TLR2
TLR3
TLR4
TLR7
TMEFF2
TMEM132B
TMEM161A
TMPRSS2
TMPRSS6
TNF
TNFAIP3
TNFRSF10A
TNFRSF10B
TNFRSF11A
TNFRSF1A
TNFRSF8
TNFSF11
TNK2
TNKS
TNKS2
TNNI3K
TNPO1
TNPO3
TOP1
TOP2A
TOP2B
TOPBP1
TP53
TP53AIP1
TP53BP1
TP63
TP73
TPD52
TPMT
TPO
TRADD
TRAF1
TRAF2
TRAF3
TRAF4
TRAF5
TRAF6
TRAF7
TRIB3
TRIM24
TRIM28
TRIM33
TRIM36
TRIM37
TRIM47
TRIO
TRIP11
TRRAP
TSC1
TSC2
TSHR
TSPAN31
TTBK2
TTK
TTN
TUBD1
TWF2
TWIST1
TYK2
UBA1
UBASH3B
UBP1
UBR4
UBR5
UGT1A1
UHRF1BP1L
ULK1
ULK2
ULK3
UMPS
UPP1
USP24
USP28
USP33
USP34
USP42
USP43
USP5
USP54
USP6NL
USP7
USP8
USP9X
UVRAG
VAV1
VEGFA
VEGFC
VEPH1
VHL
VPS13B
VRTN
WEE1
WHSC1
WIF1
WNK1
WNK2
WNK4
WNT1
WNT10B
WNT2
WNT2B
WNT4
WNT9B
WRN
WSB1
WT1
WWP2
XBP1
XIAP
XPA
XPC
XRCC1
XRCC2
XRCC3
XRCC5
XRCC6
YWHAQ
ZAP70
ZBTB16
ZC3H12B
ZEB1
ZEB2
ZMYM2
ZMYM4
ZNF148
ZNF217
ZNF384
ZNF442
ZNF831
