# Supplementary material for: Evaluating somatic tumor mutation detection without matched normal samples
Source: Hum Genomics. 2017 Sep 4;11:22. doi: 10.1186/s40246-017-0118-2 (PMC5584341; doi:10.1186/s40246-017-0118-2)
Supplement: Supplementary file 4 — List of TCGA samples used. (XLSX 63 kb) [file 40246_2017_118_MOESM4_ESM.xlsx]

## Sheet: Tumor samples
Sample	Disease
TCGA-AB-2827-03B-01W-0728-08	LAML
TCGA-AB-2838-03A-01W-0726-08	LAML
TCGA-AB-2945-03A-01W-0733-08	LAML
TCGA-AB-2950-03A-01W-0733-08	LAML
TCGA-AB-2943-03A-01W-0745-08	LAML
TCGA-AB-2908-03A-01W-0745-08	LAML
TCGA-AB-2865-03B-01W-0728-08	LAML
TCGA-AB-2877-03A-01W-0732-08	LAML
TCGA-AB-2882-03A-01W-0732-08	LAML
TCGA-AB-2892-03A-01W-0733-08	LAML
TCGA-AB-2913-03A-01W-0732-08	LAML
TCGA-AB-2910-03A-01W-0745-08	LAML
TCGA-AB-2917-03A-01W-0732-08	LAML
TCGA-AB-2876-03A-01W-0732-08	LAML
TCGA-AB-2949-03A-01W-0733-08	LAML
TCGA-AB-2952-03A-01W-0733-08	LAML
TCGA-AB-2859-03B-01W-0728-08	LAML
TCGA-AB-2813-03B-01W-0728-08	LAML
TCGA-AB-2829-03B-01W-0728-08	LAML
TCGA-AB-2806-03B-01W-0728-08	LAML
TCGA-AB-2851-03B-01W-0728-08	LAML
TCGA-AB-2919-03A-01W-0745-08	LAML
TCGA-AB-2862-03B-01W-0728-08	LAML
TCGA-AB-2842-03A-01W-0726-08	LAML
TCGA-AB-2843-03B-01W-0728-08	LAML
TCGA-AB-2840-03B-01W-0728-08	LAML
TCGA-AB-2860-03B-01W-0728-08	LAML
TCGA-AB-2803-03B-01W-0728-08	LAML
TCGA-AB-2841-03B-01W-0728-08	LAML
TCGA-AB-2954-03A-01W-0733-08	LAML
TCGA-AB-2896-03A-01W-0733-08	LAML
TCGA-AB-2937-03A-01W-0732-08	LAML
TCGA-AB-2826-03B-01W-0728-08	LAML
TCGA-AB-2837-03B-01W-0728-08	LAML
TCGA-AB-2808-03B-01W-0728-08	LAML
TCGA-AB-2883-03A-01W-0732-08	LAML
TCGA-AB-2942-03A-01W-0733-08	LAML
TCGA-AB-2932-03A-01W-0745-08	LAML
TCGA-AB-2931-03A-01W-0745-08	LAML
TCGA-AB-2928-03A-01W-0745-08	LAML
TCGA-AB-2805-03B-01W-0728-08	LAML
TCGA-AB-2929-03A-01W-0732-08	LAML
TCGA-AB-2884-03A-01W-0732-08	LAML
TCGA-AB-2940-03A-01W-0733-08	LAML
TCGA-AB-2834-03B-01W-0728-08	LAML
TCGA-AB-2898-03A-01W-0733-08	LAML
TCGA-AB-2941-03A-01W-0745-08	LAML
TCGA-AB-2812-03B-01W-0728-08	LAML
TCGA-AB-2811-03B-01W-0728-08	LAML
TCGA-AB-2810-03B-01W-0728-08	LAML
TCGA-06-0174-01A-01D-1491-08	GBM
TCGA-19-5956-01A-11D-1696-08	GBM
TCGA-74-6577-01A-11D-1845-08	GBM
TCGA-26-5132-01A-01D-1486-08	GBM
TCGA-RR-A6KA-01A-21D-A33T-08	GBM
TCGA-12-0670-01B-01W-0424-08	GBM
TCGA-12-0656-01A-03W-0348-08	GBM
TCGA-32-4719-01A-01D-1353-08	GBM
TCGA-06-0219-01A-01D-1491-08	GBM
TCGA-28-5204-01A-01D-1486-08	GBM
TCGA-12-1088-01A-01W-0611-08	GBM
TCGA-06-A5U0-01A-11D-A33T-08	GBM
TCGA-12-0615-01A-01D-1492-08	GBM
TCGA-06-5417-01A-01D-1486-08	GBM
TCGA-32-4208-01A-01D-1353-08	GBM
TCGA-06-0195-01B-01D-1491-08	GBM
TCGA-32-4213-01A-01D-1353-08	GBM
TCGA-14-0867-01A-01W-0424-08	GBM
TCGA-28-5211-01C-11D-1845-08	GBM
TCGA-02-0003-01A-01D-1490-08	GBM
TCGA-28-1745-01B-01W-0643-08	GBM
TCGA-06-0190-01A-01D-1491-08	GBM
TCGA-19-2621-01B-01W-0922-08	GBM
TCGA-12-0819-01A-01W-0424-08	GBM
TCGA-06-A5U1-01A-11D-A33T-08	GBM
TCGA-12-1600-01A-01W-0643-08	GBM
TCGA-27-1833-01A-01D-1494-08	GBM
TCGA-06-0210-01B-01D-1491-08	GBM
TCGA-02-0047-01A-01D-1490-08	GBM
TCGA-06-0216-01B-01D-1492-08	GBM
TCGA-19-1786-01A-01W-0643-08	GBM
TCGA-32-2494-01A-01D-1353-08	GBM
TCGA-19-2629-01A-01D-1495-08	GBM
TCGA-14-1456-01B-01D-1494-08	GBM
TCGA-41-3915-01A-01D-1353-08	GBM
TCGA-32-2491-01A-01D-1353-08	GBM
TCGA-12-3648-01A-01W-0922-08	GBM
TCGA-06-0139-01A-01D-1490-08	GBM
TCGA-76-4927-01A-01D-1486-08	GBM
TCGA-14-1034-02B-01D-2280-08	GBM
TCGA-28-2510-01A-01D-1696-08	GBM
TCGA-06-2564-01A-01D-1494-08	GBM
TCGA-06-0141-01A-01D-1490-08	GBM
TCGA-12-0826-01A-01W-0424-08	GBM
TCGA-12-3652-01A-01D-1495-08	GBM
TCGA-06-5856-01A-01D-1696-08	GBM
TCGA-RR-A6KB-01A-12D-A33T-08	GBM
TCGA-76-6663-01A-11D-1845-08	GBM
TCGA-76-6282-01A-11D-1696-08	GBM
TCGA-06-0882-01A-01D-1492-08	GBM
TCGA-24-2267-01A-01W-0799-08	OV
TCGA-57-1994-01A-01W-0894-08	OV
TCGA-04-1356-01A-01W-0492-08	OV
TCGA-13-1510-01A-02D-0472-01	OV
TCGA-09-2050-01A-01W-0799-08	OV
TCGA-59-2350-01A-01W-0799-08	OV
TCGA-13-1403-01A-01W-0492-08	OV
TCGA-61-2003-01A-01W-0722-08	OV
TCGA-23-1027-01A-02W-0486-08	OV
TCGA-24-1467-01A-01D-0472-01	OV
TCGA-13-0911-01A-01W-0420-08	OV
TCGA-13-1504-01A-01W-0545-08	OV
TCGA-24-1927-01A-01W-0699-08	OV
TCGA-04-1348-01A-01W-0492-08	OV
TCGA-23-2079-01A-01W-0722-08	OV
TCGA-10-0927-01A-02W-0420-08	OV
TCGA-24-2261-01A-01W-0722-08	OV
TCGA-10-0937-01A-02W-0420-08	OV
TCGA-25-2392-01A-01W-0799-08	OV
TCGA-61-1998-01A-01W-0722-08	OV
TCGA-13-0912-01A-01W-0420-08	OV
TCGA-59-2363-01A-01W-0799-08	OV
TCGA-13-0807-01B-02W-0420-08	OV
TCGA-29-2427-01A-01W-0799-08	OV
TCGA-61-2088-01A-01W-0722-08	OV
TCGA-25-2409-01A-01W-0799-08	OV
TCGA-13-0913-01A-01W-0420-08	OV
TCGA-24-1565-01A-01W-0551-08	OV
TCGA-61-1728-01A-01W-0699-08	OV
TCGA-13-0891-01A-01W-0420-08	OV
TCGA-61-2110-01A-01W-0722-08	OV
TCGA-61-1919-01A-01W-0699-08	OV
TCGA-25-2399-01A-01W-0799-08	OV
TCGA-13-0768-01A-01W-0371-08	OV
TCGA-59-2354-01A-01W-0799-08	OV
TCGA-24-2024-01A-02W-0722-08	OV
TCGA-13-0923-01A-01W-0420-08	OV
TCGA-VG-A8LO-01A-11D-A403-09	OV
TCGA-09-2045-01A-01W-0799-08	OV
TCGA-13-0764-01A-03W-0371-08	OV
TCGA-23-1031-01A-01W-0486-08	OV
TCGA-13-0905-01B-01W-0492-08	OV
TCGA-30-1862-01A-02W-0699-08	OV
TCGA-24-1434-01A-01W-0545-08	OV
TCGA-13-0887-01A-01W-0420-08	OV
TCGA-04-1336-01A-01W-0486-08	OV
TCGA-09-0364-01A-02W-0371-08	OV
TCGA-09-0369-01A-01W-0371-08	OV
TCGA-10-0933-01A-01W-0420-08	OV
TCGA-23-2072-01A-01W-0722-08	OV
TCGA-86-A4D0-01A-11D-A24D-08	LUAD
TCGA-44-2661-01A-01D-1105-08	LUAD
TCGA-05-4415-01A-22D-1855-08	LUAD
TCGA-44-6779-01A-11D-1855-08	LUAD
TCGA-62-A46R-01A-11D-A24D-08	LUAD
TCGA-86-8674-01A-21D-2393-08	LUAD
TCGA-44-A47A-01A-21D-A24D-08	LUAD
TCGA-62-8397-01A-11D-2323-08	LUAD
TCGA-55-8514-01A-11D-2393-08	LUAD
TCGA-55-8621-01A-11D-2393-08	LUAD
TCGA-17-Z007-01A-01W-0746-08	LUAD
TCGA-78-7220-01A-11D-2036-08	LUAD
TCGA-MP-A4T6-01A-32D-A25L-08	LUAD
TCGA-53-7624-01A-11D-2063-08	LUAD
TCGA-75-6214-01A-41D-1945-08	LUAD
TCGA-62-A472-01A-11D-A24D-08	LUAD
TCGA-44-7662-01A-11D-2063-08	LUAD
TCGA-17-Z027-01A-01W-0746-08	LUAD
TCGA-44-7660-01A-11D-2063-08	LUAD
TCGA-55-7284-01B-11D-2238-08	LUAD
TCGA-95-7043-01A-11D-1945-08	LUAD
TCGA-69-7763-01A-11D-2167-08	LUAD
TCGA-75-5146-01A-01D-1625-08	LUAD
TCGA-05-4244-01A-01D-1105-08	LUAD
TCGA-97-7552-01A-11D-2036-08	LUAD
TCGA-NJ-A55O-01A-11D-A25L-08	LUAD
TCGA-55-8619-01A-11D-2393-08	LUAD
TCGA-17-Z001-01A-01W-0746-08	LUAD
TCGA-78-8655-01A-11D-2393-08	LUAD
TCGA-05-4410-01A-21D-1855-08	LUAD
TCGA-17-Z050-01A-01W-0747-08	LUAD
TCGA-50-5072-01A-21D-1855-08	LUAD
TCGA-99-8025-01A-11D-2238-08	LUAD
TCGA-86-A456-01A-11D-A24D-08	LUAD
TCGA-75-5147-01A-01D-1625-08	LUAD
TCGA-53-A4EZ-01A-12D-A24P-08	LUAD
TCGA-55-8508-01A-11D-2393-08	LUAD
TCGA-44-3918-01B-02D-A271-08	LUAD
TCGA-17-Z031-01A-01W-0746-08	LUAD
TCGA-49-4501-01A-01D-1265-08	LUAD
TCGA-64-1681-01A-11D-2063-08	LUAD
TCGA-93-A4JN-01A-11D-A24P-08	LUAD
TCGA-49-4514-01A-21D-1855-08	LUAD
TCGA-17-Z037-01A-01W-0746-08	LUAD
TCGA-69-7979-01A-11D-2184-08	LUAD
TCGA-17-Z055-01A-01W-0747-08	LUAD
TCGA-55-7907-01A-11D-2167-08	LUAD
TCGA-44-5645-01A-01D-1625-08	LUAD
TCGA-55-7570-01A-11D-2036-08	LUAD
TCGA-MP-A4TD-01A-32D-A25L-08	LUAD
TCGA-BF-A1PU-01A-11D-A19A-08	SKCM
TCGA-BF-A1PV-01A-11D-A19A-08	SKCM
TCGA-BF-A1PX-01A-12D-A19A-08	SKCM
TCGA-BF-A1PZ-01A-11D-A19A-08	SKCM
TCGA-BF-A1Q0-01A-21D-A19A-08	SKCM
TCGA-BF-A3DJ-01A-11D-A20D-08	SKCM
TCGA-BF-A3DL-01A-11D-A20D-08	SKCM
TCGA-BF-A3DM-01A-11D-A20D-08	SKCM
TCGA-BF-A3DN-01A-11D-A20D-08	SKCM
TCGA-BF-A5EO-01A-12D-A27K-08	SKCM
TCGA-BF-A5EP-01A-12D-A27K-08	SKCM
TCGA-BF-A5EQ-01A-21D-A27K-08	SKCM
TCGA-BF-A5ER-01A-12D-A27K-08	SKCM
TCGA-BF-A5ES-01A-11D-A27K-08	SKCM
TCGA-BF-A9VF-01A-11D-A372-08	SKCM
TCGA-D3-A1Q1-06A-21D-A196-08	SKCM
TCGA-D3-A1Q3-06A-11D-A196-08	SKCM
TCGA-D3-A1Q4-06A-11D-A196-08	SKCM
TCGA-D3-A1Q5-06A-11D-A196-08	SKCM
TCGA-D3-A1Q6-06A-11D-A196-08	SKCM
TCGA-D3-A1Q7-06A-11D-A19A-08	SKCM
TCGA-D3-A1Q8-06A-11D-A19A-08	SKCM
TCGA-D3-A1Q9-06A-11D-A19A-08	SKCM
TCGA-D3-A1QA-06A-11D-A196-08	SKCM
TCGA-D3-A1QB-06A-11D-A19A-08	SKCM
TCGA-D3-A2J6-06A-11D-A19A-08	SKCM
TCGA-D3-A2J7-06A-11D-A196-08	SKCM
TCGA-D3-A2J8-06A-11D-A196-08	SKCM
TCGA-D3-A2J9-06A-11D-A196-08	SKCM
TCGA-D3-A2JA-06A-11D-A196-08	SKCM
TCGA-D3-A2JB-06A-11D-A196-08	SKCM
TCGA-D3-A2JC-06A-11D-A19A-08	SKCM
TCGA-D3-A2JD-06A-11D-A19A-08	SKCM
TCGA-D3-A2JE-06A-11D-A372-08	SKCM
TCGA-D3-A2JF-06A-11D-A196-08	SKCM
TCGA-D3-A2JG-06A-11D-A196-08	SKCM
TCGA-D3-A2JH-06A-11D-A196-08	SKCM
TCGA-D3-A2JK-06A-11D-A196-08	SKCM
TCGA-D3-A2JL-06A-11D-A196-08	SKCM
TCGA-D3-A2JN-06A-11D-A196-08	SKCM
TCGA-D3-A2JO-06A-11D-A196-08	SKCM
TCGA-D3-A2JP-06A-11D-A19A-08	SKCM
TCGA-D3-A3BZ-06A-12D-A196-08	SKCM
TCGA-D3-A3C1-06A-12D-A196-08	SKCM
TCGA-D3-A3C3-06A-12D-A19A-08	SKCM
TCGA-D3-A3C6-06A-12D-A196-08	SKCM
TCGA-D3-A3C7-06A-11D-A196-08	SKCM
TCGA-D3-A3C8-06A-12D-A19A-08	SKCM
TCGA-D3-A3CB-06A-11D-A196-08	SKCM
TCGA-D3-A3CC-06A-11D-A19A-08	SKCM

## Sheet: Normal Pool samples
Sample	Disease
TCGA-AB-2859-11B-01W-0729-08	LAML
TCGA-AB-2842-11A-01W-0727-08	LAML
TCGA-AB-2805-11B-01W-0728-08	LAML
TCGA-AB-2808-11B-01W-0728-08	LAML
TCGA-AB-2919-11A-01W-0745-08	LAML
TCGA-AB-2882-11A-01W-0732-08	LAML
TCGA-AB-2896-11A-01W-0732-08	LAML
TCGA-AB-2813-11B-01W-0728-08	LAML
TCGA-AB-2931-11A-01W-0745-08	LAML
TCGA-AB-2806-11B-01W-0728-08	LAML
TCGA-AB-2940-11A-01W-0732-08	LAML
TCGA-AB-2810-11B-01W-0728-08	LAML
TCGA-AB-2950-11A-01W-0732-08	LAML
TCGA-AB-2843-11B-01W-0729-08	LAML
TCGA-AB-2898-11A-01W-0732-08	LAML
TCGA-AB-2943-11A-01W-0745-08	LAML
TCGA-AB-2942-11A-01W-0732-08	LAML
TCGA-AB-2941-11A-01W-0745-08	LAML
TCGA-AB-2892-11A-01W-0732-08	LAML
TCGA-AB-2877-11A-01W-0732-08	LAML
TCGA-06-5417-10A-01D-1486-08	GBM
TCGA-28-5204-10A-01D-1486-08	GBM
TCGA-06-0174-10B-01D-1491-08	GBM
TCGA-19-5956-10A-01D-1696-08	GBM
TCGA-12-1088-10C-01W-0611-08	GBM
TCGA-12-0615-10A-01D-1492-08	GBM
TCGA-32-2494-10A-01D-1353-08	GBM
TCGA-76-6282-10A-01D-1696-08	GBM
TCGA-74-6577-10A-01D-1845-08	GBM
TCGA-02-0003-10A-01D-1490-08	GBM
TCGA-32-4208-10A-01D-1353-08	GBM
TCGA-28-2510-10A-01D-1696-08	GBM
TCGA-12-0656-10A-01W-0348-08	GBM
TCGA-32-4719-10A-01D-1353-08	GBM
TCGA-76-6663-10A-01D-1845-08	GBM
TCGA-14-1034-10A-01D-1492-08	GBM
TCGA-19-1786-10A-01W-0643-08	GBM
TCGA-41-3915-10A-01D-1353-08	GBM
TCGA-06-0141-10A-01D-1490-08	GBM
TCGA-27-1833-10A-01D-1494-08	GBM
TCGA-61-2003-10A-01W-0722-08	OV
TCGA-29-2427-10A-01W-0800-08	OV
TCGA-13-1510-10A-01W-0546-08	OV
TCGA-24-2267-11A-01W-0799-08	OV
TCGA-25-2409-10A-01W-0799-08	OV
TCGA-10-0933-11A-01W-0420-08	OV
TCGA-13-0764-10A-01W-0371-08	OV
TCGA-13-1504-10A-01W-0546-08	OV
TCGA-04-1356-11A-01W-0492-08	OV
TCGA-24-1467-10A-01W-0545-08	OV
TCGA-13-0913-10A-01D-0399-01	OV
TCGA-24-1565-10A-01W-0551-08	OV
TCGA-13-0891-10A-01D-0399-01	OV
TCGA-61-1728-11A-01W-0700-08	OV
TCGA-61-2088-11A-01W-0722-08	OV
TCGA-24-2024-11A-01W-0722-08	OV
TCGA-61-1998-10A-01W-0722-08	OV
TCGA-23-1031-10A-01W-0486-08	OV
TCGA-13-0807-10A-01W-0420-08	OV
TCGA-59-2350-11A-01W-0800-08	OV
TCGA-62-A46R-10A-01D-A24F-08	LUAD
TCGA-97-7552-10A-01D-2036-08	LUAD
TCGA-44-7660-10A-01D-2063-08	LUAD
TCGA-MP-A4T6-10A-01D-A25L-08	LUAD
TCGA-17-Z027-11A-01W-0746-08	LUAD
TCGA-17-Z001-11A-01W-0746-08	LUAD
TCGA-05-4410-10A-01D-1855-08	LUAD
TCGA-55-8619-10A-01D-2393-08	LUAD
TCGA-55-7570-10A-01D-2036-08	LUAD
TCGA-55-8508-10A-01D-2393-08	LUAD
TCGA-86-A456-10A-01D-A24F-08	LUAD
TCGA-62-A472-10A-01D-A24F-08	LUAD
TCGA-99-8025-10A-01D-2238-08	LUAD
TCGA-17-Z055-11A-01W-0747-08	LUAD
TCGA-44-2661-11A-01D-1553-08	LUAD
TCGA-69-7763-10A-01D-2167-08	LUAD
TCGA-NJ-A55O-10A-01D-A25L-08	LUAD
TCGA-95-7043-10A-01D-1946-08	LUAD
TCGA-53-A4EZ-10A-01D-A24P-08	LUAD
TCGA-53-7624-10A-01D-2063-08	LUAD
TCGA-D3-A2JN-10A-01D-A198-08	SKCM
TCGA-D3-A2JG-10A-01D-A198-08	SKCM
TCGA-D3-A2JK-10A-01D-A198-08	SKCM
TCGA-D3-A1Q9-10A-01D-A19A-08	SKCM
TCGA-D3-A2JF-10A-01D-A198-08	SKCM
TCGA-BF-A1Q0-10A-01D-A19A-08	SKCM
TCGA-D3-A2JD-10A-01D-A19A-08	SKCM
TCGA-D3-A2J7-10A-01D-A198-08	SKCM
TCGA-D3-A2JB-10A-01D-A198-08	SKCM
TCGA-D3-A2JP-10A-01D-A19A-08	SKCM
TCGA-BF-A3DM-10A-02D-A20D-08	SKCM
TCGA-D3-A3C3-10A-01D-A19A-08	SKCM
TCGA-D3-A3C7-10A-01D-A198-08	SKCM
TCGA-D3-A1Q5-10A-01D-A198-08	SKCM
TCGA-D3-A2JA-10A-01D-A198-08	SKCM
TCGA-D3-A1Q7-10A-01D-A19A-08	SKCM
TCGA-D3-A2JH-10A-01D-A198-08	SKCM
TCGA-D3-A1QB-10A-01D-A19A-08	SKCM
TCGA-BF-A1PZ-10A-01D-A19A-08	SKCM
TCGA-D3-A3CB-10A-01D-A198-08	SKCM

## Sheet: Tumor_Normal pairs
Tumor sample	Normal sample	Disease
TCGA-AB-2803-03B-01W-0728-08	TCGA-AB-2803-11B-01W-0728-08	LAML
TCGA-AB-2805-03B-01W-0728-08	TCGA-AB-2805-11B-01W-0728-08	LAML
TCGA-AB-2806-03B-01W-0728-08	TCGA-AB-2806-11B-01W-0728-08	LAML
TCGA-AB-2808-03B-01W-0728-08	TCGA-AB-2808-11B-01W-0728-08	LAML
TCGA-AB-2812-03B-01W-0728-08	TCGA-AB-2812-11B-01W-0728-08	LAML
TCGA-AB-2813-03B-01W-0728-08	TCGA-AB-2813-11B-01W-0728-08	LAML
TCGA-AB-2826-03B-01W-0728-08	TCGA-AB-2826-11B-01W-0728-08	LAML
TCGA-AB-2827-03B-01W-0728-08	TCGA-AB-2827-11B-01W-0728-08	LAML
TCGA-AB-2829-03B-01W-0728-08	TCGA-AB-2829-11B-01W-0728-08	LAML
TCGA-AB-2834-03B-01W-0728-08	TCGA-AB-2834-11B-01W-0729-08	LAML
TCGA-AB-2837-03B-01W-0728-08	TCGA-AB-2837-11B-01W-0729-08	LAML
TCGA-AB-2838-03A-01W-0726-08	TCGA-AB-2838-11A-01W-0727-08	LAML
TCGA-AB-2840-03B-01W-0728-08	TCGA-AB-2840-11B-01W-0729-08	LAML
TCGA-AB-2841-03B-01W-0728-08	TCGA-AB-2841-11B-01W-0729-08	LAML
TCGA-AB-2842-03A-01W-0726-08	TCGA-AB-2842-11A-01W-0727-08	LAML
TCGA-AB-2843-03B-01W-0728-08	TCGA-AB-2843-11B-01W-0729-08	LAML
TCGA-AB-2851-03B-01W-0728-08	TCGA-AB-2851-11B-01W-0729-08	LAML
TCGA-AB-2859-03B-01W-0728-08	TCGA-AB-2859-11B-01W-0729-08	LAML
TCGA-AB-2860-03B-01W-0728-08	TCGA-AB-2860-11B-01W-0729-08	LAML
TCGA-AB-2862-03B-01W-0728-08	TCGA-AB-2862-11B-01W-0729-08	LAML
TCGA-AB-2865-03B-01W-0728-08	TCGA-AB-2865-11B-01W-0729-08	LAML
TCGA-AB-2876-03A-01W-0732-08	TCGA-AB-2876-11A-01W-0732-08	LAML
TCGA-AB-2877-03A-01W-0732-08	TCGA-AB-2877-11A-01W-0732-08	LAML
TCGA-AB-2882-03A-01W-0732-08	TCGA-AB-2882-11A-01W-0732-08	LAML
TCGA-AB-2883-03A-01W-0732-08	TCGA-AB-2883-11A-01W-0732-08	LAML
TCGA-AB-2884-03A-01W-0732-08	TCGA-AB-2884-11A-01W-0732-08	LAML
TCGA-AB-2892-03A-01W-0733-08	TCGA-AB-2892-11A-01W-0732-08	LAML
TCGA-AB-2896-03A-01W-0733-08	TCGA-AB-2896-11A-01W-0732-08	LAML
TCGA-AB-2898-03A-01W-0733-08	TCGA-AB-2898-11A-01W-0732-08	LAML
TCGA-AB-2908-03A-01W-0745-08	TCGA-AB-2908-11A-01W-0745-08	LAML
TCGA-AB-2910-03A-01W-0745-08	TCGA-AB-2910-11A-01W-0745-08	LAML
TCGA-AB-2913-03A-01W-0732-08	TCGA-AB-2913-11A-01W-0732-08	LAML
TCGA-AB-2917-03A-01W-0732-08	TCGA-AB-2917-11A-01W-0732-08	LAML
TCGA-AB-2919-03A-01W-0745-08	TCGA-AB-2919-11A-01W-0745-08	LAML
TCGA-AB-2928-03A-01W-0745-08	TCGA-AB-2928-11A-01W-0745-08	LAML
TCGA-AB-2929-03A-01W-0732-08	TCGA-AB-2929-11A-01W-0732-08	LAML
TCGA-AB-2931-03A-01W-0745-08	TCGA-AB-2931-11A-01W-0745-08	LAML
TCGA-AB-2932-03A-01W-0745-08	TCGA-AB-2932-11A-01W-0745-08	LAML
TCGA-AB-2937-03A-01W-0732-08	TCGA-AB-2937-11A-01W-0732-08	LAML
TCGA-AB-2940-03A-01W-0733-08	TCGA-AB-2940-11A-01W-0732-08	LAML
TCGA-AB-2941-03A-01W-0745-08	TCGA-AB-2941-11A-01W-0745-08	LAML
TCGA-AB-2942-03A-01W-0733-08	TCGA-AB-2942-11A-01W-0732-08	LAML
TCGA-AB-2943-03A-01W-0745-08	TCGA-AB-2943-11A-01W-0745-08	LAML
TCGA-AB-2945-03A-01W-0733-08	TCGA-AB-2945-11A-01W-0732-08	LAML
TCGA-AB-2949-03A-01W-0733-08	TCGA-AB-2949-11A-01W-0732-08	LAML
TCGA-AB-2950-03A-01W-0733-08	TCGA-AB-2950-11A-01W-0732-08	LAML
TCGA-AB-2952-03A-01W-0733-08	TCGA-AB-2952-11A-01W-0732-08	LAML
TCGA-AB-2954-03A-01W-0733-08	TCGA-AB-2954-11A-01W-0732-08	LAML
TCGA-AB-2811-03B-01W-0728-08	TCGA-AB-2811-11B-01W-0728-08	LAML
TCGA-AB-2810-03B-01W-0728-08	TCGA-AB-2810-11B-01W-0728-08	LAML
TCGA-02-0003-01A-01D-1490-08	TCGA-02-0003-10A-01D-1490-08	GBM
TCGA-02-0047-01A-01D-1490-08	TCGA-02-0047-10A-01D-1490-08	GBM
TCGA-06-0139-01A-01D-1490-08	TCGA-06-0139-10A-01D-1490-08	GBM
TCGA-06-0141-01A-01D-1490-08	TCGA-06-0141-10A-01D-1490-08	GBM
TCGA-06-0174-01A-01D-1491-08	TCGA-06-0174-10B-01D-1491-08	GBM
TCGA-06-0190-01A-01D-1491-08	TCGA-06-0190-10B-01D-1491-08	GBM
TCGA-06-0195-01B-01D-1491-08	TCGA-06-0195-10A-01D-1491-08	GBM
TCGA-06-0210-01B-01D-1491-08	TCGA-06-0210-10A-01D-1491-08	GBM
TCGA-06-0216-01B-01D-1492-08	TCGA-06-0216-10A-01D-1492-08	GBM
TCGA-06-0219-01A-01D-1491-08	TCGA-06-0219-10A-01D-1491-08	GBM
TCGA-06-0882-01A-01D-1492-08	TCGA-06-0882-10A-01D-1492-08	GBM
TCGA-06-2564-01A-01D-1494-08	TCGA-06-2564-10A-01D-1494-08	GBM
TCGA-06-5417-01A-01D-1486-08	TCGA-06-5417-10A-01D-1486-08	GBM
TCGA-06-5856-01A-01D-1696-08	TCGA-06-5856-10A-01D-1696-08	GBM
TCGA-06-A5U0-01A-11D-A33T-08	TCGA-06-A5U0-10A-01D-A33W-08	GBM
TCGA-06-A5U1-01A-11D-A33T-08	TCGA-06-A5U1-10A-01D-A33W-08	GBM
TCGA-12-0615-01A-01D-1492-08	TCGA-12-0615-10A-01D-1492-08	GBM
TCGA-12-0656-01A-03W-0348-08	TCGA-12-0656-10A-01W-0348-08	GBM
TCGA-12-0670-01B-01W-0424-08	TCGA-12-0670-10B-01W-0424-08	GBM
TCGA-12-0819-01A-01W-0424-08	TCGA-12-0819-10A-01W-0424-08	GBM
TCGA-12-0826-01A-01W-0424-08	TCGA-12-0826-10A-01W-0424-08	GBM
TCGA-12-1088-01A-01W-0611-08	TCGA-12-1088-10C-01W-0611-08	GBM
TCGA-12-1600-01A-01W-0643-08	TCGA-12-1600-10A-01W-0643-08	GBM
TCGA-12-3648-01A-01W-0922-08	TCGA-12-3648-10A-01W-0922-08	GBM
TCGA-12-3652-01A-01D-1495-08	TCGA-12-3652-10A-01D-1495-08	GBM
TCGA-14-0867-01A-01W-0424-08	TCGA-14-0867-10A-01W-0424-08	GBM
TCGA-14-1034-02B-01D-2280-08	TCGA-14-1034-10A-01D-1492-08	GBM
TCGA-14-1456-01B-01D-1494-08	TCGA-14-1456-10A-01D-1494-08	GBM
TCGA-19-1786-01A-01W-0643-08	TCGA-19-1786-10A-01W-0643-08	GBM
TCGA-19-2621-01B-01W-0922-08	TCGA-19-2621-10A-01W-0922-08	GBM
TCGA-19-2629-01A-01D-1495-08	TCGA-19-2629-10A-01D-1495-08	GBM
TCGA-19-5956-01A-11D-1696-08	TCGA-19-5956-10A-01D-1696-08	GBM
TCGA-26-5132-01A-01D-1486-08	TCGA-26-5132-10A-01D-1486-08	GBM
TCGA-27-1833-01A-01D-1494-08	TCGA-27-1833-10A-01D-1494-08	GBM
TCGA-28-1745-01B-01W-0643-08	TCGA-28-1745-10A-01W-0643-08	GBM
TCGA-28-2510-01A-01D-1696-08	TCGA-28-2510-10A-01D-1696-08	GBM
TCGA-28-5204-01A-01D-1486-08	TCGA-28-5204-10A-01D-1486-08	GBM
TCGA-28-5211-01C-11D-1845-08	TCGA-28-5211-10B-01D-1845-08	GBM
TCGA-32-2491-01A-01D-1353-08	TCGA-32-2491-10A-01D-1353-08	GBM
TCGA-32-2494-01A-01D-1353-08	TCGA-32-2494-10A-01D-1353-08	GBM
TCGA-32-4208-01A-01D-1353-08	TCGA-32-4208-10A-01D-1353-08	GBM
TCGA-32-4213-01A-01D-1353-08	TCGA-32-4213-10A-01D-1353-08	GBM
TCGA-32-4719-01A-01D-1353-08	TCGA-32-4719-10A-01D-1353-08	GBM
TCGA-41-3915-01A-01D-1353-08	TCGA-41-3915-10A-01D-1353-08	GBM
TCGA-74-6577-01A-11D-1845-08	TCGA-74-6577-10A-01D-1845-08	GBM
TCGA-76-4927-01A-01D-1486-08	TCGA-76-4927-10A-01D-1486-08	GBM
TCGA-76-6282-01A-11D-1696-08	TCGA-76-6282-10A-01D-1696-08	GBM
TCGA-76-6663-01A-11D-1845-08	TCGA-76-6663-10A-01D-1845-08	GBM
TCGA-RR-A6KA-01A-21D-A33T-08	TCGA-RR-A6KA-10A-01D-A33W-08	GBM
TCGA-RR-A6KB-01A-12D-A33T-08	TCGA-RR-A6KB-10A-01D-A33W-08	GBM
TCGA-04-1348-01A-01W-0492-08	TCGA-04-1348-11A-01W-0492-08	OV
TCGA-04-1356-01A-01W-0492-08	TCGA-04-1356-11A-01W-0492-08	OV
TCGA-09-2045-01A-01W-0799-08	TCGA-09-2045-11A-01W-0799-08	OV
TCGA-09-2050-01A-01W-0799-08	TCGA-09-2050-10A-01W-0799-08	OV
TCGA-10-0927-01A-02W-0420-08	TCGA-10-0927-11A-01W-0420-08	OV
TCGA-10-0937-01A-02W-0420-08	TCGA-10-0937-11A-01W-0420-08	OV
TCGA-13-0764-01A-03W-0371-08	TCGA-13-0764-10A-01W-0371-08	OV
TCGA-13-0768-01A-01W-0371-08	TCGA-13-0768-10A-01W-0371-08	OV
TCGA-13-0807-01B-02W-0420-08	TCGA-13-0807-10A-01W-0420-08	OV
TCGA-13-0887-01A-01W-0420-08	TCGA-13-0887-10A-01W-0420-08	OV
TCGA-13-0891-01A-01W-0420-08	TCGA-13-0891-10A-01D-0399-01	OV
TCGA-13-0905-01B-01W-0492-08	TCGA-13-0905-10A-01W-0492-08	OV
TCGA-13-0911-01A-01W-0420-08	TCGA-13-0911-10A-01D-0399-01	OV
TCGA-13-0912-01A-01W-0420-08	TCGA-13-0912-10A-01W-0420-08	OV
TCGA-13-0913-01A-01W-0420-08	TCGA-13-0913-10A-01D-0399-01	OV
TCGA-13-0923-01A-01W-0420-08	TCGA-13-0923-10A-01D-0399-01	OV
TCGA-13-1403-01A-01W-0492-08	TCGA-13-1403-10A-01W-0493-08	OV
TCGA-13-1504-01A-01W-0545-08	TCGA-13-1504-10A-01W-0546-08	OV
TCGA-13-1510-01A-02D-0472-01	TCGA-13-1510-10A-01W-0546-08	OV
TCGA-23-1027-01A-02W-0486-08	TCGA-23-1027-10A-01W-0486-08	OV
TCGA-23-1031-01A-01W-0486-08	TCGA-23-1031-10A-01W-0486-08	OV
TCGA-23-2079-01A-01W-0722-08	TCGA-23-2079-10A-01W-0722-08	OV
TCGA-24-1434-01A-01W-0545-08	TCGA-24-1434-10A-01W-0545-08	OV
TCGA-24-1467-01A-01D-0472-01	TCGA-24-1467-10A-01W-0545-08	OV
TCGA-24-1565-01A-01W-0551-08	TCGA-24-1565-10A-01W-0551-08	OV
TCGA-24-1927-01A-01W-0699-08	TCGA-24-1927-10A-01W-0699-08	OV
TCGA-24-2024-01A-02W-0722-08	TCGA-24-2024-11A-01W-0722-08	OV
TCGA-24-2261-01A-01W-0722-08	TCGA-24-2261-11A-01W-0722-08	OV
TCGA-24-2267-01A-01W-0799-08	TCGA-24-2267-11A-01W-0799-08	OV
TCGA-25-2392-01A-01W-0799-08	TCGA-25-2392-10A-01W-0799-08	OV
TCGA-25-2399-01A-01W-0799-08	TCGA-25-2399-10A-01W-0799-08	OV
TCGA-25-2409-01A-01W-0799-08	TCGA-25-2409-10A-01W-0799-08	OV
TCGA-29-2427-01A-01W-0799-08	TCGA-29-2427-10A-01W-0800-08	OV
TCGA-30-1862-01A-02W-0699-08	TCGA-30-1862-10A-01W-0699-08	OV
TCGA-57-1994-01A-01W-0894-08	TCGA-57-1994-11A-01W-0700-08	OV
TCGA-59-2350-01A-01W-0799-08	TCGA-59-2350-11A-01W-0800-08	OV
TCGA-59-2354-01A-01W-0799-08	TCGA-59-2354-11A-01W-0800-08	OV
TCGA-59-2363-01A-01W-0799-08	TCGA-59-2363-10A-01W-0800-08	OV
TCGA-61-1728-01A-01W-0699-08	TCGA-61-1728-11A-01W-0700-08	OV
TCGA-61-1919-01A-01W-0699-08	TCGA-61-1919-11A-01W-0700-08	OV
TCGA-61-1998-01A-01W-0722-08	TCGA-61-1998-10A-01W-0722-08	OV
TCGA-61-2003-01A-01W-0722-08	TCGA-61-2003-10A-01W-0722-08	OV
TCGA-61-2088-01A-01W-0722-08	TCGA-61-2088-11A-01W-0722-08	OV
TCGA-61-2110-01A-01W-0722-08	TCGA-61-2110-11A-01W-0723-08	OV
TCGA-VG-A8LO-01A-11D-A403-09	TCGA-VG-A8LO-10A-01D-A403-09	OV
TCGA-04-1336-01A-01W-0486-08	TCGA-04-1336-11A-01W-0487-08	OV
TCGA-09-0364-01A-02W-0371-08	TCGA-09-0364-10A-01W-0371-08	OV
TCGA-09-0369-01A-01W-0371-08	TCGA-09-0369-10C-01W-0371-08	OV
TCGA-10-0933-01A-01W-0420-08	TCGA-10-0933-11A-01W-0420-08	OV
TCGA-23-2072-01A-01W-0722-08	TCGA-23-2072-10A-01W-0722-08	OV
TCGA-05-4244-01A-01D-1105-08	TCGA-05-4244-10A-01D-1105-08	LUAD
TCGA-05-4410-01A-21D-1855-08	TCGA-05-4410-10A-01D-1855-08	LUAD
TCGA-05-4415-01A-22D-1855-08	TCGA-05-4415-10A-01D-1855-08	LUAD
TCGA-17-Z001-01A-01W-0746-08	TCGA-17-Z001-11A-01W-0746-08	LUAD
TCGA-17-Z007-01A-01W-0746-08	TCGA-17-Z007-11A-01W-0746-08	LUAD
TCGA-17-Z027-01A-01W-0746-08	TCGA-17-Z027-11A-01W-0746-08	LUAD
TCGA-17-Z031-01A-01W-0746-08	TCGA-17-Z031-11A-01W-0746-08	LUAD
TCGA-17-Z037-01A-01W-0746-08	TCGA-17-Z037-11A-01W-0746-08	LUAD
TCGA-17-Z050-01A-01W-0747-08	TCGA-17-Z050-11A-01W-0747-08	LUAD
TCGA-17-Z055-01A-01W-0747-08	TCGA-17-Z055-11A-01W-0747-08	LUAD
TCGA-44-2661-01A-01D-1105-08	TCGA-44-2661-11A-01D-1553-08	LUAD
TCGA-44-3918-01B-02D-A271-08	TCGA-44-3918-11A-01D-1105-08	LUAD
TCGA-44-5645-01A-01D-1625-08	TCGA-44-5645-10A-01D-1625-08	LUAD
TCGA-44-6779-01A-11D-1855-08	TCGA-44-6779-11A-01D-1855-08	LUAD
TCGA-44-7660-01A-11D-2063-08	TCGA-44-7660-10A-01D-2063-08	LUAD
TCGA-44-7662-01A-11D-2063-08	TCGA-44-7662-11A-01D-2063-08	LUAD
TCGA-44-A47A-01A-21D-A24D-08	TCGA-44-A47A-10A-01D-A24F-08	LUAD
TCGA-49-4501-01A-01D-1265-08	TCGA-49-4501-11A-01D-1265-08	LUAD
TCGA-49-4514-01A-21D-1855-08	TCGA-49-4514-11A-01D-1855-08	LUAD
TCGA-50-5072-01A-21D-1855-08	TCGA-50-5072-10A-01D-1855-08	LUAD
TCGA-53-7624-01A-11D-2063-08	TCGA-53-7624-10A-01D-2063-08	LUAD
TCGA-53-A4EZ-01A-12D-A24P-08	TCGA-53-A4EZ-10A-01D-A24P-08	LUAD
TCGA-55-7284-01B-11D-2238-08	TCGA-55-7284-10A-01D-2238-08	LUAD
TCGA-55-7570-01A-11D-2036-08	TCGA-55-7570-10A-01D-2036-08	LUAD
TCGA-55-7907-01A-11D-2167-08	TCGA-55-7907-10A-01D-2167-08	LUAD
TCGA-55-8508-01A-11D-2393-08	TCGA-55-8508-10A-01D-2393-08	LUAD
TCGA-55-8514-01A-11D-2393-08	TCGA-55-8514-10A-01D-2393-08	LUAD
TCGA-55-8619-01A-11D-2393-08	TCGA-55-8619-10A-01D-2393-08	LUAD
TCGA-55-8621-01A-11D-2393-08	TCGA-55-8621-10A-01D-2393-08	LUAD
TCGA-62-8397-01A-11D-2323-08	TCGA-62-8397-10A-01D-2323-08	LUAD
TCGA-62-A46R-01A-11D-A24D-08	TCGA-62-A46R-10A-01D-A24F-08	LUAD
TCGA-62-A472-01A-11D-A24D-08	TCGA-62-A472-10A-01D-A24F-08	LUAD
TCGA-64-1681-01A-11D-2063-08	TCGA-64-1681-10A-01D-2063-08	LUAD
TCGA-69-7763-01A-11D-2167-08	TCGA-69-7763-10A-01D-2167-08	LUAD
TCGA-69-7979-01A-11D-2184-08	TCGA-69-7979-10A-01D-2184-08	LUAD
TCGA-75-5146-01A-01D-1625-08	TCGA-75-5146-10A-01D-1625-08	LUAD
TCGA-75-5147-01A-01D-1625-08	TCGA-75-5147-10A-01D-1625-08	LUAD
TCGA-75-6214-01A-41D-1945-08	TCGA-75-6214-10A-01D-1946-08	LUAD
TCGA-78-7220-01A-11D-2036-08	TCGA-78-7220-10A-01D-2036-08	LUAD
TCGA-78-8655-01A-11D-2393-08	TCGA-78-8655-10A-01D-2393-08	LUAD
TCGA-86-8674-01A-21D-2393-08	TCGA-86-8674-10A-01D-2393-08	LUAD
TCGA-86-A456-01A-11D-A24D-08	TCGA-86-A456-10A-01D-A24F-08	LUAD
TCGA-86-A4D0-01A-11D-A24D-08	TCGA-86-A4D0-10A-01D-A24F-08	LUAD
TCGA-93-A4JN-01A-11D-A24P-08	TCGA-93-A4JN-10A-01D-A24P-08	LUAD
TCGA-95-7043-01A-11D-1945-08	TCGA-95-7043-10A-01D-1946-08	LUAD
TCGA-97-7552-01A-11D-2036-08	TCGA-97-7552-10A-01D-2036-08	LUAD
TCGA-99-8025-01A-11D-2238-08	TCGA-99-8025-10A-01D-2238-08	LUAD
TCGA-MP-A4T6-01A-32D-A25L-08	TCGA-MP-A4T6-10A-01D-A25L-08	LUAD
TCGA-MP-A4TD-01A-32D-A25L-08	TCGA-MP-A4TD-10A-01D-A25L-08	LUAD
TCGA-NJ-A55O-01A-11D-A25L-08	TCGA-NJ-A55O-10A-01D-A25L-08	LUAD
TCGA-BF-A1PU-01A-11D-A19A-08	TCGA-BF-A1PU-10A-01D-A19A-08	SKCM
TCGA-BF-A1PV-01A-11D-A19A-08	TCGA-BF-A1PV-10A-01D-A19A-08	SKCM
TCGA-BF-A1PX-01A-12D-A19A-08	TCGA-BF-A1PX-10A-01D-A19A-08	SKCM
TCGA-BF-A1PZ-01A-11D-A19A-08	TCGA-BF-A1PZ-10A-01D-A19A-08	SKCM
TCGA-BF-A1Q0-01A-21D-A19A-08	TCGA-BF-A1Q0-10A-01D-A19A-08	SKCM
TCGA-BF-A3DJ-01A-11D-A20D-08	TCGA-BF-A3DJ-10A-02D-A20D-08	SKCM
TCGA-BF-A3DL-01A-11D-A20D-08	TCGA-BF-A3DL-10A-02D-A20D-08	SKCM
TCGA-BF-A3DM-01A-11D-A20D-08	TCGA-BF-A3DM-10A-02D-A20D-08	SKCM
TCGA-BF-A3DN-01A-11D-A20D-08	TCGA-BF-A3DN-10A-01D-A20D-08	SKCM
TCGA-BF-A5EO-01A-12D-A27K-08	TCGA-BF-A5EO-10A-01D-A27N-08	SKCM
TCGA-BF-A5EP-01A-12D-A27K-08	TCGA-BF-A5EP-10A-01D-A27N-08	SKCM
TCGA-BF-A5EQ-01A-21D-A27K-08	TCGA-BF-A5EQ-10A-01D-A27N-08	SKCM
TCGA-BF-A5ER-01A-12D-A27K-08	TCGA-BF-A5ER-10A-01D-A27N-08	SKCM
TCGA-BF-A5ES-01A-11D-A27K-08	TCGA-BF-A5ES-10A-01D-A27N-08	SKCM
TCGA-BF-A9VF-01A-11D-A372-08	TCGA-BF-A9VF-10A-01D-A375-08	SKCM
TCGA-D3-A1Q1-06A-21D-A196-08	TCGA-D3-A1Q1-10A-01D-A198-08	SKCM
TCGA-D3-A1Q3-06A-11D-A196-08	TCGA-D3-A1Q3-10A-01D-A198-08	SKCM
TCGA-D3-A1Q4-06A-11D-A196-08	TCGA-D3-A1Q4-10A-01D-A198-08	SKCM
TCGA-D3-A1Q5-06A-11D-A196-08	TCGA-D3-A1Q5-10A-01D-A198-08	SKCM
TCGA-D3-A1Q6-06A-11D-A196-08	TCGA-D3-A1Q6-10A-01D-A198-08	SKCM
TCGA-D3-A1Q7-06A-11D-A19A-08	TCGA-D3-A1Q7-10A-01D-A19A-08	SKCM
TCGA-D3-A1Q8-06A-11D-A19A-08	TCGA-D3-A1Q8-10A-01D-A19A-08	SKCM
TCGA-D3-A1Q9-06A-11D-A19A-08	TCGA-D3-A1Q9-10A-01D-A19A-08	SKCM
TCGA-D3-A1QA-06A-11D-A196-08	TCGA-D3-A1QA-10A-01D-A198-08	SKCM
TCGA-D3-A1QB-06A-11D-A19A-08	TCGA-D3-A1QB-10A-01D-A19A-08	SKCM
TCGA-D3-A2J6-06A-11D-A19A-08	TCGA-D3-A2J6-10A-01D-A19A-08	SKCM
TCGA-D3-A2J7-06A-11D-A196-08	TCGA-D3-A2J7-10A-01D-A198-08	SKCM
TCGA-D3-A2J8-06A-11D-A196-08	TCGA-D3-A2J8-10A-01D-A198-08	SKCM
TCGA-D3-A2J9-06A-11D-A196-08	TCGA-D3-A2J9-10A-01D-A198-08	SKCM
TCGA-D3-A2JA-06A-11D-A196-08	TCGA-D3-A2JA-10A-01D-A198-08	SKCM
TCGA-D3-A2JB-06A-11D-A196-08	TCGA-D3-A2JB-10A-01D-A198-08	SKCM
TCGA-D3-A2JC-06A-11D-A19A-08	TCGA-D3-A2JC-10A-01D-A19A-08	SKCM
TCGA-D3-A2JD-06A-11D-A19A-08	TCGA-D3-A2JD-10A-01D-A19A-08	SKCM
TCGA-D3-A2JE-06A-11D-A372-08	TCGA-D3-A2JE-10B-01D-A375-08	SKCM
TCGA-D3-A2JF-06A-11D-A196-08	TCGA-D3-A2JF-10A-01D-A198-08	SKCM
TCGA-D3-A2JG-06A-11D-A196-08	TCGA-D3-A2JG-10A-01D-A198-08	SKCM
TCGA-D3-A2JH-06A-11D-A196-08	TCGA-D3-A2JH-10A-01D-A198-08	SKCM
TCGA-D3-A2JK-06A-11D-A196-08	TCGA-D3-A2JK-10A-01D-A198-08	SKCM
TCGA-D3-A2JL-06A-11D-A196-08	TCGA-D3-A2JL-10A-01D-A198-08	SKCM
TCGA-D3-A2JN-06A-11D-A196-08	TCGA-D3-A2JN-10A-01D-A198-08	SKCM
TCGA-D3-A2JO-06A-11D-A196-08	TCGA-D3-A2JO-10A-01D-A198-08	SKCM
TCGA-D3-A2JP-06A-11D-A19A-08	TCGA-D3-A2JP-10A-01D-A19A-08	SKCM
TCGA-D3-A3BZ-06A-12D-A196-08	TCGA-D3-A3BZ-10A-01D-A198-08	SKCM
TCGA-D3-A3C1-06A-12D-A196-08	TCGA-D3-A3C1-10A-01D-A198-08	SKCM
TCGA-D3-A3C3-06A-12D-A19A-08	TCGA-D3-A3C3-10A-01D-A19A-08	SKCM
TCGA-D3-A3C6-06A-12D-A196-08	TCGA-D3-A3C6-10A-01D-A198-08	SKCM
TCGA-D3-A3C7-06A-11D-A196-08	TCGA-D3-A3C7-10A-01D-A198-08	SKCM
TCGA-D3-A3C8-06A-12D-A19A-08	TCGA-D3-A3C8-10A-01D-A19A-08	SKCM
TCGA-D3-A3CB-06A-11D-A196-08	TCGA-D3-A3CB-10A-01D-A198-08	SKCM
TCGA-D3-A3CC-06A-11D-A19A-08	TCGA-D3-A3CC-10A-01D-A19A-08	SKCM
